# Supplementary material for: Quantifying the Activation Barrier for Phospholipid Monolayer Fusion Governing Lipid Droplet Coalescence
Source: Int J Mol Sci. 2025 Dec 2;26(23):11664. doi: 10.3390/ijms262311664 (PMC12692553; doi:10.3390/ijms262311664)
Supplement: Supplementary file 1 [file ijms-26-11664-s001.zip]

Archive with 1 entries (1 files):
- ijms-3992372-supplementary.pdf
